# Supplementary material for: Characterization of Endoglucanase (GH9) Gene Family in Tomato and Its Expression in Response to Rhizophagus irregularis and Sclerotinia sclerotiorum
Source: Plants (Basel). 2025 Nov 12;14(22):3458. doi: 10.3390/plants14223458 (PMC12656509; doi:10.3390/plants14223458)
Supplement: Supplementary file 1 [file plants-14-03458-s001.zip]

Archive with 1 entries (1 files):
- plants-3927842-supplementary.pdf
